# Supplementary material for: Maternal central obesity and birth size: a Mendelian randomization analysis
Source: Lipids Health Dis. 2018 Jul 31;17:181. doi: 10.1186/s12944-018-0831-4 (PMC6069873; doi:10.1186/s12944-018-0831-4)
Supplement: Supplementary file 1 — Table S1a. WHRadjBMI loci achieving genome-wide significance (P < 5 × 10–8) in European women-specific meta-analyses. Table S1b. WCadjBMI loci achieving genome-wide significance (P < 5 × 10–8) in European women-specific meta-analyses. Table S1c. HIPadjBMI loci achieving genome-wide significance (P < 5 × 10–8) in European women-specific meta-analyses. (XLSX 22 kb) [file 12944_2018_831_MOESM1_ESM.xlsx]

## Sheet: Table S1a
Table S1a. WHRadjBMI loci achieving genome-wide significance (P < 5 × 10-8) in European women-specific meta-analyses
SNP	Chr	Nearest gene	Alleles	EA frequency	EAF	Women-specific
			EA	NEA		β	P	N
rs3805389	4	NMU	A	G	0.28	0.027	4.6e-08	116226
rs1534696	7	SNX10	C	A	0.43	0.027	2.1e-08	118187
rs12454712	18	BCL2	T	C	0.61	0.035	1.1e-09	96182
rs7917772	10	SFXN2	A	G	0.62	0.027	5.5e-09	116514
rs1776897	6	HMGA1	G	T	0.08	0.052	6.8e-09	100516
rs2925979	16	CMIP	T	C	0.31	0.032	3.4e-11	115431
rs1045241	5	TNFAIP8-HSD17B4	C	T	0.71	0.035	6.6e-12	116560
rs8066985	17	KCNJ2	A	G	0.5	0.026	4e-09	116683
rs7830933	8	NKX2-6	A	G	0.77	0.037	1.2e-12	116567
rs9687846	5	MAP3K1	A	G	0.19	0.041	3.8e-12	115897
rs9991328	4	FAM13A	T	C	0.49	0.028	3.4e-10	116652
rs11231693	11	MACROD1-VEGFB	A	G	0.06	0.068	2.7e-11	110164
rs10991437	9	ABCA1	A	C	0.11	0.04	2.8e-08	116644
rs10804591	3	PLXND1	A	C	0.79	0.04	6.1e-13	116667
rs10919388	1	GORAB	C	C	0.72	0.033	4.8e-10	102446
rs17819328	3	PPARG	G	T	0.43	0.035	4.6e-14	116072
rs905938	1	DCST2	T	T	0.74	0.034	4.9e-10	115536
rs6090583	20	EYA2	A	G	0.48	0.029	2.8e-10	116382
rs2276824	3	PBRM1c	C	G	0.43	0.028	3.7e-09	116128
rs12679556	8	MSC	G	T	0.25	0.033	2.1e-10	114369
rs4646404	17	PEMT	G	A	0.67	0.034	5.3e-11	115337
rs2294239	22	ZNRF3	A	G	0.59	0.028	6.9e-10	116414
rs1443512	12	HOXC13	A	C	0.24	0.04	1.1e-14	116688
rs7705502	5	CPEB4	A	G	0.33	0.027	1.9e-08	116609
rs10195252	2	GRB14-COBLL1	T	C	0.59	0.052	4.7e-30	116329
rs714515	1	DNM3-PIGC	G	A	0.43	0.029	1.8e-10	113939
rs4765219	12	CCDC92	C	A	0.67	0.037	1e-14	116592
rs10245353	7	NFE2L3	A	C	0.2	0.041	7.9e-13	116704
rs10842707	12	ITPR2-SSPN	T	C	0.23	0.041	6.1e-15	116704
rs1294410	6	LY86	C	T	0.63	0.037	1.6e-15	116624
rs2645294	1	TBX15-WARS2	T	T	0.58	0.035	1.5e-14	116596
rs2371767	3	ADAMTS9	G	C	0.72	0.056	1.2e-26	108624
rs2820443	1	LYPLAL1	T	T	0.72	0.062	5.7e-35	116672
rs1358980	6	VEGFA	T	C	0.47	0.06	3.7e-34	115047
rs1936805	6	RSPO3	T	C	0.51	0.052	3.7e-30	116602
P values and β coefficients for the association with WHRadjBMI in the meta-analyses of combined GWAS and Metabochip studies. Chr, chromosome; EA, effect allele; NEA, non-effect allele; SE, standard error. EAF, effect allele frequency.

## Sheet: Table S1b
Table S1b. WCadjBMI loci achieving genome-wide significance (P < 5 × 10-8) in European women-specific meta-analyses
SNP	Chr	Nearest gene	Alleles		EAF	Women-specific
			EA	NEA		β	SE	P	N
rs9435732	1	MFAP2	T	C	0.2715	-0.0272	0.0049	3.008e-08	125711
rs10923712	1	TBX15-WARS2	A	G	0.6261	0.0354	0.0045	2.195e-15	127380
rs2274432	1	TSEN15	A	G	0.3615	0.0267	0.0046	6.796e-09	125694
rs3897379	1	LYPLAL1	A	G	0.1882	0.0314	0.0055	1.525e-08	127406
rs10195252	2	GRB14-COBLL1	T	C	0.5919	0.0345	0.0044	3.742e-15	126613
rs12489828	3	NT5DC2	T	G	0.5485	-0.0273	0.0044	5.809e-10	123098
rs9860730	3	ADAMTS9	A	G	0.7026	0.0396	0.0048	7.804e-17	127402
rs17451107	3	LEKR1	T	C	0.6151	0.0322	0.0046	3.505e-12	125592
rs13173241	5	MAP3K1	A	G	0.1933	0.0484	0.0055	2.549e-18	126424
rs10516107	5	CPEB4	A	G	0.3259	0.029	0.0046	3.364e-10	127451
rs1776897	6	HMGA1	T	G	0.9193	-0.0715	0.0087	1.5e-16	110346
rs998584	6	VEGFA	A	C	0.4847	0.0564	0.0049	4.154e-30	117469
rs2745353	6	RSPO3	T	C	0.5113	0.0349	0.0044	1.281e-15	127339
rs4141278	7	NFE2L3	T	C	0.8009	-0.0363	0.0055	4.779e-11	127415
rs849140	7	JAZF1	T	C	0.4042	0.0317	0.0044	5.407e-13	126079
rs7830933	8	NKX2-6	A	G	0.7677	0.0328	0.0051	1.929e-10	127293
rs12679556	8	MSC	T	G	0.7525	-0.0345	0.0051	1.05e-11	125085
rs3862030	10	SUFU	A	G	0.5632	0.0275	0.0043	1.771e-10	127315
rs2071449	12	HOXC5	A	C	0.3693	0.0293	0.0047	4.528e-10	123896
rs12317176	12	DNAH10	T	C	0.6629	0.0342	0.0046	1.291e-13	127243
rs7162542	15	ADAMTSL3	C	G	0.4437	-0.0369	0.0043	1.166e-17	126671
rs882367	17	C17orf82	T	C	0.6794	-0.0259	0.0047	3.539e-08	126581
rs4239436	18	CABLES1	A	G	0.2101	-0.0364	0.0054	1.142e-11	126423
rs1884897	20	BMP2	A	G	0.3602	0.0349	0.0045	5.919e-15	126122
rs2294239	22	ZNRF3	A	G	0.5847	0.0261	0.0044	4.191e-09	125841
P values and b coefficients per change of the listed effect allele for the association with WCadjBMI on the inverse normal transformed ranked scale in the meta-analysis of combined GWAS and Metabochip studies. Chr, chromosome; EA, effect allele; NEA, non-effect allele; SE, standard error; EAF, effect allele frequency.

## Sheet: Table S1c
Table S1c. HIPadjBMI loci achieving genome-wide significance (P < 5 × 10-8) in European women-specific meta-analyses
SNP	Chr	Nearest gene	Alleles		EAF	Women-specific
			EA	NEA		β	SE	P	N
rs6657613	1	ATP13A2	A	T	0.5026	-0.0268	0.0046	3.747e-09	117223
rs11205303	1	MTMR11	T	C	0.6152	-0.042	0.0051	1.594e-16	109455
rs17346473	1	DNM3	A	G	0.7233	-0.0322	0.0051	1.769e-10	116885
rs2820443	1	ZC3H11B	T	C	0.717	-0.0622	0.005	4.356e-35	117270
rs1545552	2	LTBP1	A	G	0.2778	-0.0298	0.0052	8.066e-09	115791
rs3791679	2	EFEMP1	A	G	0.7597	0.0327	0.0053	6.466e-10	117265
rs10195252	2	GRB14-COBLL1	T	C	0.5909	-0.031	0.0046	1.462e-11	116927
rs6739772	2	C2orf54	A	G	0.2901	-0.0299	0.005	1.541e-09	117108
rs17819328	3	PPARG	T	G	0.5686	0.03	0.0047	1.662e-10	116670
rs10804591	3	PLXND1	A	C	0.7951	-0.0436	0.0056	5.537e-15	117265
rs724016	3	ZBTB38	A	G	0.5572	-0.0439	0.0045	1.978e-22	117305
rs4243400	3	FNDC3B	A	G	0.5129	-0.0276	0.0046	1.432e-09	116993
rs1662837	4	PRKG2	T	C	0.6833	-0.0311	0.0049	2.362e-10	117172
rs1812175	4	HHIP	A	G	0.1651	-0.051	0.0061	1.004e-16	117296
rs11730399	4	OTUD4	A	C	0.9264	0.0661	0.0108	8.307e-10	98345
rs1294410	6	LY86	T	C	0.3669	0.0296	0.0047	2.228e-10	117222
rs806794	6	HIST1H2BF	A	G	0.6896	0.0452	0.0051	3.808e-19	114444
rs7739232	6	KLHL31	A	G	0.0729	0.063	0.011	1.025e-08	80474.9
rs9491696	6	RSPO3	C	G	0.5184	0.0292	0.0046	1.442e-10	117182
rs6570509	6	GPR126	T	G	0.2874	-0.0423	0.0052	3.147e-16	110322
rs798497	7	GNA12	A	G	0.6907	0.0316	0.0049	1.4e-10	117217
rs10950949	7	IGF2BP3	A	C	0.6115	0.0274	0.0048	1.277e-08	113666
rs849141	7	JAZF1	A	G	0.2922	0.0355	0.005	7.451e-13	117321
rs42235	7	CDK6	T	C	0.3154	0.0366	0.005	2.02e-13	114861
rs13241538	7	KLF14	C	G	0.478	0.0334	0.0045	9.892e-14	117210
rs6470764	8	GSDMC	T	C	0.1982	-0.035	0.0058	1.835e-09	117209
rs473902	9	PTCH1	T	G	0.9161	0.0582	0.0097	2.189e-09	102592
rs7044106	9	C5-FBXW2	C	G	0.2348	0.0387	0.0066	5.732e-09	86733.4
rs11231694	11	MACROD1	C	G	0.0592	-0.0698	0.0127	4.327e-08	80519
rs12817549	12	CRADD	T	C	0.5607	0.0307	0.0046	1.497e-11	117196
rs1727294	12	PITPNM2	A	G	0.2147	0.0414	0.0055	6.188e-14	115024
rs558003	13	DLEU7	A	G	0.0969	0.0527	0.008	5.215e-11	110894
rs10140922	14	NFKBIA	T	G	0.4194	-0.0336	0.0057	2.992e-09	86814.8
rs1254257	14	PPM1A	T	C	0.7108	-0.034	0.0059	7.455e-09	86955.3
rs7162542	15	ADAMTSL3	C	G	0.4427	-0.0426	0.0046	1.193e-20	116556
rs2034088	17	VPF53-FAM101B	T	C	0.5258	0.0278	0.0046	9.63e-10	117142
rs1396517	17	KCNJ2	T	C	0.5003	-0.0283	0.0045	3.431e-10	117299
rs4369779	18	CABLES1	T	C	0.2096	-0.0363	0.0056	5.868e-11	117164
rs181553	18	DYM	A	G	0.6769	0.0305	0.0049	3.313e-10	117206
rs143384	20	GDF5	A	G	0.5668	-0.0396	0.0048	2.912e-16	116552
rs1053593	22	HMGXB4	T	G	0.6446	0.0285	0.0047	1.76e-09	114347
P values and b coefficients per change of the listed effect allele for the association with HIPadjBMI on the inverse normal transformed ranked scale in the meta-analysis of combined GWAS and Metabochip studies. Chr, chromosome; EA, effect allele; NEA, non-effect allele; SE, standard error; EAF, effect allele frequency.
